# Supplementary material for: Evaluation of 73 Enlisted Patients for Liver Transplant with Unknown Etiology Reveals a Late-Diagnosed Case of Lysosomal Acid Lipase Deficiency
Source: Int J Mol Sci. 2024 Aug 8;25(16):8648. doi: 10.3390/ijms25168648 (PMC11354363; doi:10.3390/ijms25168648)
Supplement: Supplementary file 1 [file ijms-25-08648-s001.zip]

Archive with 1 entries (1 files):
- ijms-3115452-supplementary.pdf
